# Supplementary material for: Higher general intelligence is associated with stable, efficient, and typical dynamic functional brain connectivity patterns
Source: Imaging Neurosci (Camb). 2024 Jul 17;2:imag-2-00234. doi: 10.1162/imag_a_00234 (PMC12272206; doi:10.1162/imag_a_00234)
Supplement: Supplementary Table 1 [file imag_a_00234-table1.xlsx]

## Sheet: Appendix 7 Figure 1 Source Data
Label	occur_1	occur_2	occur_3	occur_4	occur_5	occur_6	dwell_1	dwell_2	dwell_3	dwell_4	dwell_5	dwell_6	transnum	transpro_1-1	transpro_1-2	transpro_1-3	transpro_1-4	transpro_1-5	transpro_1-6	transpro_2-1	transpro_2-2	transpro_2-3	transpro_2-4	transpro_2-5	transpro_2-6	transpro_3-1	transpro_3-2	transpro_3-3	transpro_3-4	transpro_3-5	transpro_3-6	transpro_4-1	transpro_4-2	transpro_4-3	transpro_4-4	transpro_4-5	transpro_4-6	transpro_5-1	transpro_5-2	transpro_5-3	transpro_5-4	transpro_5-5	transpro_5-6	transpro_6-1	transpro_6-2	transpro_6-3	transpro_6-4	transpro_6-5	transpro_6-6
occur_1	1	-0.7	-0.82	-0.77	-0.8	-0.13	0.94	-0.3	-0.57	-0.43	-0.6	0.02	-0.82	0.92	-0.63	-0.82	-0.74	-0.83	-0.34	0.92	-0.37	-0.39	-0.38	-0.5	0.14	0.9	-0.21	-0.61	-0.23	-0.31	0.21	0.91	-0.37	-0.44	-0.47	-0.45	0.2	0.9	-0.34	-0.43	-0.23	-0.64	0.32	0.93	-0.53	-0.64	-0.52	-0.51	0.01
occur_2	-0.7	1	0.45	0.44	0.33	-0.05	-0.62	0.76	0.43	0.35	0.32	0.02	0.42	-0.57	0.81	0.46	0.38	0.41	0.14	-0.72	0.78	-0.04	0.04	-0.03	-0.37	-0.62	0.55	0.45	0.07	-0.04	-0.28	-0.65	0.72	0.18	0.37	0.07	-0.29	-0.62	0.7	0.21	0.07	0.35	-0.34	-0.64	0.74	0.35	0.26	0.13	0.02
occur_3	-0.82	0.45	1	0.64	0.69	-0.16	-0.75	0.1	0.76	0.35	0.48	-0.24	0.7	-0.77	0.37	0.88	0.66	0.72	0.08	-0.76	0.16	0.71	0.35	0.51	-0.27	-0.76	0.06	0.77	0.03	0.12	-0.43	-0.74	0.19	0.67	0.39	0.38	-0.34	-0.74	0.2	0.64	0.19	0.52	-0.42	-0.75	0.4	0.82	0.51	0.5	-0.23
occur_4	-0.77	0.44	0.64	1	0.58	-0.12	-0.72	0.06	0.41	0.68	0.37	-0.25	0.7	-0.73	0.4	0.66	0.85	0.66	0.09	-0.72	0.12	0.39	0.72	0.41	-0.18	-0.68	0.08	0.45	0.52	0.2	-0.3	-0.72	0.16	0.22	0.69	0.17	-0.41	-0.67	0.21	0.33	0.53	0.42	-0.35	-0.73	0.47	0.57	0.77	0.45	-0.25
occur_5	-0.8	0.33	0.69	0.58	1	-0.1	-0.76	0.01	0.43	0.27	0.79	-0.22	0.7	-0.76	0.3	0.69	0.62	0.88	0.1	-0.71	0.07	0.44	0.31	0.79	-0.19	-0.72	0.03	0.47	0.16	0.58	-0.27	-0.71	0.09	0.41	0.31	0.69	-0.22	-0.76	-0.01	0.24	-0.01	0.79	-0.43	-0.74	0.28	0.63	0.51	0.75	-0.21
occur_6	-0.13	-0.05	-0.16	-0.12	-0.1	1	-0.19	-0.06	-0.21	-0.24	-0.13	0.73	0.15	-0.15	0.11	-0.08	-0.08	-0.04	0.81	-0.04	-0.05	-0.22	-0.11	-0.1	0.72	-0.1	-0.12	-0.2	0.02	0.11	0.72	-0.11	-0.01	-0.09	-0.23	0.07	0.7	-0.1	-0.04	0.01	0.06	-0.12	0.63	-0.14	-0.24	-0.36	-0.37	-0.27	0.71
dwell_1	0.94	-0.62	-0.75	-0.72	-0.76	-0.19	1	-0.16	-0.43	-0.29	-0.48	0.08	-0.91	0.92	-0.64	-0.78	-0.73	-0.8	-0.42	0.8	-0.23	-0.38	-0.38	-0.5	0.05	0.78	-0.18	-0.47	-0.23	-0.35	0.14	0.79	-0.33	-0.42	-0.33	-0.47	0.12	0.78	-0.29	-0.4	-0.22	-0.52	0.23	0.82	-0.48	-0.6	-0.49	-0.52	0.08
dwell_2	-0.3	0.76	0.1	0.06	0.01	-0.06	-0.16	1	0.39	0.34	0.29	0.28	-0.13	-0.09	0.44	0.07	-0.03	0.01	-0.06	-0.46	0.97	-0.36	-0.32	-0.37	-0.44	-0.33	0.37	0.39	-0.14	-0.26	-0.22	-0.35	0.49	-0.07	0.35	-0.16	-0.24	-0.34	0.46	-0.06	-0.14	0.29	-0.28	-0.33	0.42	0.02	-0.08	-0.18	0.29
dwell_3	-0.57	0.43	0.76	0.41	0.43	-0.21	-0.43	0.39	1	0.51	0.53	0.03	0.23	-0.4	0.21	0.55	0.35	0.4	-0.12	-0.63	0.42	0.36	0.09	0.24	-0.38	-0.65	-0.06	0.98	-0.23	-0.22	-0.54	-0.59	0.16	0.38	0.53	0.11	-0.4	-0.59	0.19	0.34	0	0.55	-0.49	-0.59	0.29	0.53	0.27	0.17	0.05
dwell_4	-0.43	0.35	0.35	0.68	0.27	-0.24	-0.29	0.34	0.51	1	0.41	0.03	0.1	-0.26	0.15	0.3	0.41	0.26	-0.19	-0.5	0.37	0.09	0.32	0.1	-0.33	-0.46	0.03	0.52	0.22	-0.1	-0.39	-0.54	-0.02	-0.11	0.98	-0.21	-0.58	-0.44	0.14	0.07	0.22	0.43	-0.46	-0.49	0.3	0.28	0.4	0.1	0.03
dwell_5	-0.6	0.32	0.48	0.37	0.79	-0.13	-0.48	0.29	0.53	0.41	1	0.05	0.27	-0.44	0.17	0.44	0.36	0.56	-0.06	-0.6	0.32	0.2	0.08	0.48	-0.31	-0.6	0.02	0.55	-0.03	0.3	-0.31	-0.59	0.07	0.21	0.44	0.4	-0.27	-0.71	-0.12	-0.04	-0.27	0.97	-0.52	-0.61	0.16	0.41	0.26	0.45	0.06
dwell_6	0.02	0.02	-0.24	-0.25	-0.22	0.73	0.08	0.28	0.03	0.03	0.05	1	-0.29	0.14	-0.01	-0.23	-0.28	-0.24	0.39	-0.02	0.27	-0.37	-0.32	-0.28	0.35	-0.05	-0.09	0.02	-0.17	-0.16	0.42	-0.05	0	-0.23	0.02	-0.15	0.38	-0.05	-0.03	-0.18	-0.14	0.04	0.32	-0.12	-0.31	-0.49	-0.56	-0.5	0.98
transnum	-0.82	0.42	0.7	0.7	0.7	0.15	-0.91	-0.13	0.23	0.1	0.27	-0.29	1	-0.87	0.53	0.74	0.73	0.77	0.41	-0.66	-0.05	0.5	0.51	0.59	0.05	-0.66	0.14	0.29	0.34	0.44	-0.07	-0.66	0.25	0.49	0.16	0.52	-0.05	-0.65	0.23	0.48	0.35	0.33	-0.13	-0.69	0.43	0.62	0.57	0.6	-0.28
transpro_1-1	0.92	-0.57	-0.77	-0.73	-0.76	-0.15	0.92	-0.09	-0.4	-0.26	-0.44	0.14	-0.87	1	-0.64	-0.85	-0.81	-0.9	-0.46	0.77	-0.15	-0.45	-0.44	-0.53	0.04	0.76	-0.17	-0.43	-0.27	-0.38	0.13	0.78	-0.31	-0.44	-0.3	-0.48	0.1	0.77	-0.26	-0.47	-0.29	-0.48	0.2	0.8	-0.47	-0.61	-0.54	-0.55	0.13
transpro_1-2	-0.63	0.81	0.37	0.4	0.3	0.11	-0.64	0.44	0.21	0.15	0.17	-0.01	0.53	-0.64	1	0.42	0.39	0.42	0.33	-0.52	0.47	0.02	0.1	0.01	-0.16	-0.5	0.45	0.24	0.14	0.1	-0.1	-0.52	0.57	0.18	0.18	0.15	-0.1	-0.51	0.55	0.24	0.15	0.2	-0.13	-0.53	0.6	0.28	0.24	0.17	-0.01
transpro_1-3	-0.82	0.46	0.88	0.66	0.69	-0.08	-0.78	0.07	0.55	0.3	0.44	-0.23	0.74	-0.85	0.42	1	0.68	0.78	0.18	-0.72	0.12	0.57	0.39	0.51	-0.17	-0.68	0.09	0.57	0.14	0.22	-0.32	-0.72	0.24	0.55	0.34	0.41	-0.25	-0.7	0.2	0.53	0.24	0.47	-0.33	-0.73	0.42	0.72	0.54	0.52	-0.23
transpro_1-4	-0.74	0.38	0.66	0.85	0.62	-0.08	-0.73	-0.03	0.35	0.41	0.36	-0.28	0.73	-0.81	0.39	0.68	1	0.71	0.16	-0.64	0.03	0.48	0.59	0.47	-0.14	-0.64	0.13	0.38	0.38	0.29	-0.24	-0.61	0.16	0.31	0.43	0.28	-0.27	-0.63	0.14	0.4	0.4	0.4	-0.26	-0.67	0.4	0.58	0.67	0.53	-0.29
transpro_1-5	-0.83	0.41	0.72	0.66	0.88	-0.04	-0.8	0.01	0.4	0.26	0.56	-0.24	0.77	-0.9	0.42	0.78	0.71	1	0.21	-0.71	0.07	0.47	0.39	0.67	-0.13	-0.71	0.08	0.43	0.25	0.46	-0.22	-0.72	0.17	0.43	0.3	0.58	-0.17	-0.7	0.1	0.36	0.17	0.58	-0.33	-0.75	0.38	0.64	0.57	0.66	-0.23
transpro_1-6	-0.34	0.14	0.08	0.09	0.1	0.81	-0.42	-0.06	-0.12	-0.19	-0.06	0.39	0.41	-0.46	0.33	0.18	0.16	0.21	1	-0.2	-0.04	-0.03	0.08	0.06	0.52	-0.25	-0.01	-0.11	0.1	0.22	0.54	-0.26	0.14	0.08	-0.18	0.22	0.5	-0.26	0.1	0.19	0.16	-0.04	0.45	-0.24	-0.03	-0.1	-0.13	-0.04	0.39
transpro_2-1	0.92	-0.72	-0.76	-0.72	-0.71	-0.04	0.8	-0.46	-0.63	-0.5	-0.6	-0.02	-0.66	0.77	-0.52	-0.72	-0.64	-0.71	-0.2	1	-0.53	-0.34	-0.35	-0.43	0.23	0.88	-0.23	-0.68	-0.18	-0.2	0.28	0.88	-0.4	-0.39	-0.54	-0.34	0.3	0.88	-0.39	-0.4	-0.19	-0.64	0.4	0.89	-0.55	-0.6	-0.47	-0.41	-0.02
transpro_2-2	-0.37	0.78	0.16	0.12	0.07	-0.05	-0.23	0.97	0.42	0.37	0.32	0.27	-0.05	-0.15	0.47	0.12	0.03	0.07	-0.04	-0.53	1	-0.33	-0.29	-0.33	-0.46	-0.4	0.39	0.43	-0.11	-0.23	-0.24	-0.41	0.5	-0.03	0.38	-0.14	-0.25	-0.4	0.49	-0.01	-0.12	0.33	-0.31	-0.4	0.45	0.06	-0.03	-0.15	0.28
transpro_2-3	-0.39	-0.04	0.71	0.39	0.44	-0.22	-0.38	-0.36	0.36	0.09	0.2	-0.37	0.5	-0.45	0.02	0.57	0.48	0.47	-0.03	-0.34	-0.33	1	0.33	0.44	-0.16	-0.36	0.05	0.38	0.01	0.12	-0.32	-0.3	-0.13	0.56	0.11	0.32	-0.22	-0.35	-0.11	0.53	0.19	0.23	-0.19	-0.33	0.08	0.6	0.39	0.48	-0.37
transpro_2-4	-0.38	0.04	0.35	0.72	0.31	-0.11	-0.38	-0.32	0.09	0.32	0.08	-0.32	0.51	-0.44	0.1	0.39	0.59	0.39	0.08	-0.35	-0.29	0.33	1	0.32	-0.02	-0.3	-0.1	0.12	0.46	0.21	-0.12	-0.32	0.11	0.11	0.33	0.07	-0.26	-0.29	0.01	0.23	0.48	0.11	-0.12	-0.33	0.17	0.35	0.6	0.35	-0.33
transpro_2-5	-0.5	-0.03	0.51	0.41	0.79	-0.1	-0.5	-0.37	0.24	0.1	0.48	-0.28	0.59	-0.53	0.01	0.51	0.47	0.67	0.06	-0.43	-0.33	0.44	0.32	1	-0.03	-0.47	-0.16	0.27	0.17	0.55	-0.14	-0.45	-0.13	0.4	0.13	0.62	-0.11	-0.48	-0.07	0.23	0.04	0.5	-0.29	-0.45	0.06	0.54	0.41	0.63	-0.28
transpro_2-6	0.14	-0.37	-0.27	-0.18	-0.19	0.72	0.05	-0.44	-0.38	-0.33	-0.31	0.35	0.05	0.04	-0.16	-0.17	-0.14	-0.13	0.52	0.23	-0.46	-0.16	-0.02	-0.03	1	0.16	-0.29	-0.38	0.1	0.15	0.63	0.13	-0.22	-0.12	-0.33	0.06	0.62	0.19	-0.21	-0.04	0.12	-0.31	0.58	0.11	-0.24	-0.34	-0.26	-0.2	0.35
transpro_3-1	0.9	-0.62	-0.76	-0.68	-0.72	-0.1	0.78	-0.33	-0.65	-0.46	-0.6	-0.05	-0.66	0.76	-0.5	-0.68	-0.64	-0.71	-0.25	0.88	-0.4	-0.36	-0.3	-0.47	0.16	1	-0.22	-0.7	-0.21	-0.29	0.18	0.88	-0.31	-0.44	-0.5	-0.38	0.21	0.87	-0.3	-0.43	-0.17	-0.65	0.34	0.87	-0.45	-0.58	-0.45	-0.43	-0.06
transpro_3-2	-0.21	0.55	0.06	0.08	0.03	-0.12	-0.18	0.37	-0.06	0.03	0.02	-0.09	0.14	-0.17	0.45	0.09	0.13	0.08	-0.01	-0.23	0.39	0.05	-0.1	-0.16	-0.29	-0.22	1	-0.05	-0.03	-0.09	-0.21	-0.16	0.44	0.01	0.04	-0.04	-0.13	-0.16	0.41	0.02	-0.03	0.04	-0.1	-0.16	0.4	0.06	0.1	0.07	-0.1
transpro_3-3	-0.61	0.45	0.77	0.45	0.47	-0.2	-0.47	0.39	0.98	0.52	0.55	0.02	0.29	-0.43	0.24	0.57	0.38	0.43	-0.11	-0.68	0.43	0.38	0.12	0.27	-0.38	-0.7	-0.05	1	-0.2	-0.19	-0.54	-0.64	0.18	0.4	0.54	0.13	-0.41	-0.64	0.21	0.37	0.03	0.57	-0.51	-0.62	0.32	0.55	0.3	0.2	0.03
transpro_3-4	-0.23	0.07	0.03	0.52	0.16	0.02	-0.23	-0.14	-0.23	0.22	-0.03	-0.17	0.34	-0.27	0.14	0.14	0.38	0.25	0.1	-0.18	-0.11	0.01	0.46	0.17	0.1	-0.21	-0.03	-0.2	1	0.17	0.02	-0.25	0.04	0.06	0.23	0.05	-0.1	-0.15	0.08	-0.01	0.42	0.01	-0.04	-0.23	0.2	0.1	0.41	0.21	-0.18
transpro_3-5	-0.31	-0.04	0.12	0.2	0.58	0.11	-0.35	-0.26	-0.22	-0.1	0.3	-0.16	0.44	-0.38	0.1	0.22	0.29	0.46	0.22	-0.2	-0.23	0.12	0.21	0.55	0.15	-0.29	-0.09	-0.19	0.17	1	0.13	-0.24	-0.06	0.12	-0.08	0.54	0.11	-0.29	-0.17	0.15	0.01	0.3	-0.02	-0.25	-0.01	0.16	0.23	0.54	-0.15
transpro_3-6	0.21	-0.28	-0.43	-0.3	-0.27	0.72	0.14	-0.22	-0.54	-0.39	-0.31	0.42	-0.07	0.13	-0.1	-0.32	-0.24	-0.22	0.54	0.28	-0.24	-0.32	-0.12	-0.14	0.63	0.18	-0.21	-0.54	0.02	0.13	1	0.23	-0.13	-0.2	-0.4	0	0.64	0.21	-0.14	-0.12	-0.01	-0.32	0.64	0.19	-0.33	-0.38	-0.39	-0.28	0.42
transpro_4-1	0.91	-0.65	-0.74	-0.72	-0.71	-0.11	0.79	-0.35	-0.59	-0.54	-0.59	-0.05	-0.66	0.78	-0.52	-0.72	-0.61	-0.72	-0.26	0.88	-0.41	-0.3	-0.32	-0.45	0.13	0.88	-0.16	-0.64	-0.25	-0.24	0.23	1	-0.36	-0.43	-0.59	-0.4	0.19	0.87	-0.33	-0.39	-0.22	-0.63	0.35	0.87	-0.49	-0.57	-0.45	-0.4	-0.06
transpro_4-2	-0.37	0.72	0.19	0.16	0.09	-0.01	-0.33	0.49	0.16	-0.02	0.07	0	0.25	-0.31	0.57	0.24	0.16	0.17	0.14	-0.4	0.5	-0.13	0.11	-0.13	-0.22	-0.31	0.44	0.18	0.04	-0.06	-0.13	-0.36	1	0.06	-0.01	-0.08	-0.13	-0.3	0.55	0.13	-0.02	0.08	-0.12	-0.3	0.52	0.17	0.07	0	0
transpro_4-3	-0.44	0.18	0.67	0.22	0.41	-0.09	-0.42	-0.07	0.38	-0.11	0.21	-0.23	0.49	-0.44	0.18	0.55	0.31	0.43	0.08	-0.39	-0.03	0.56	0.11	0.4	-0.12	-0.44	0.01	0.4	0.06	0.12	-0.2	-0.43	0.06	1	-0.07	0.35	-0.14	-0.42	0.13	0.53	0.06	0.25	-0.21	-0.37	0.19	0.56	0.21	0.35	-0.21
transpro_4-4	-0.47	0.37	0.39	0.69	0.31	-0.23	-0.33	0.35	0.53	0.98	0.44	0.02	0.16	-0.3	0.18	0.34	0.43	0.3	-0.18	-0.54	0.38	0.11	0.33	0.13	-0.33	-0.5	0.04	0.54	0.23	-0.08	-0.4	-0.59	-0.01	-0.07	1	-0.18	-0.6	-0.48	0.15	0.09	0.22	0.46	-0.48	-0.53	0.33	0.31	0.42	0.14	0.02
transpro_4-5	-0.45	0.07	0.38	0.17	0.69	0.07	-0.47	-0.16	0.11	-0.21	0.4	-0.15	0.52	-0.48	0.15	0.41	0.28	0.58	0.22	-0.34	-0.14	0.32	0.07	0.62	0.06	-0.38	-0.04	0.13	0.05	0.54	0	-0.4	-0.08	0.35	-0.18	1	0.05	-0.43	-0.07	0.15	0.05	0.41	-0.12	-0.38	0.07	0.37	0.2	0.56	-0.14
transpro_4-6	0.2	-0.29	-0.34	-0.41	-0.22	0.7	0.12	-0.24	-0.4	-0.58	-0.27	0.38	-0.05	0.1	-0.1	-0.25	-0.27	-0.17	0.5	0.3	-0.25	-0.22	-0.26	-0.11	0.62	0.21	-0.13	-0.41	-0.1	0.11	0.64	0.19	-0.13	-0.14	-0.6	0.05	1	0.2	-0.17	-0.08	-0.08	-0.28	0.62	0.21	-0.34	-0.41	-0.34	-0.25	0.38
transpro_5-1	0.9	-0.62	-0.74	-0.67	-0.76	-0.1	0.78	-0.34	-0.59	-0.44	-0.71	-0.05	-0.65	0.77	-0.51	-0.7	-0.63	-0.7	-0.26	0.88	-0.4	-0.35	-0.29	-0.48	0.19	0.87	-0.16	-0.64	-0.15	-0.29	0.21	0.87	-0.3	-0.42	-0.48	-0.43	0.2	1	-0.3	-0.39	-0.18	-0.77	0.32	0.86	-0.43	-0.58	-0.42	-0.46	-0.06
transpro_5-2	-0.34	0.7	0.2	0.21	-0.01	-0.04	-0.29	0.46	0.19	0.14	-0.12	-0.03	0.23	-0.26	0.55	0.2	0.14	0.1	0.1	-0.39	0.49	-0.11	0.01	-0.07	-0.21	-0.3	0.41	0.21	0.08	-0.17	-0.14	-0.33	0.55	0.13	0.15	-0.07	-0.17	-0.3	1	0.13	0.09	-0.09	-0.19	-0.3	0.55	0.21	0.12	-0.09	-0.03
transpro_5-3	-0.43	0.21	0.64	0.33	0.24	0.01	-0.4	-0.06	0.34	0.07	-0.04	-0.18	0.48	-0.47	0.24	0.53	0.4	0.36	0.19	-0.4	-0.01	0.53	0.23	0.23	-0.04	-0.43	0.02	0.37	-0.01	0.15	-0.12	-0.39	0.13	0.53	0.09	0.15	-0.08	-0.39	0.13	1	0.23	0	-0.1	-0.35	0.24	0.48	0.26	0.22	-0.17
transpro_5-4	-0.23	0.07	0.19	0.53	-0.01	0.06	-0.22	-0.14	0	0.22	-0.27	-0.14	0.35	-0.29	0.15	0.24	0.4	0.17	0.16	-0.19	-0.12	0.19	0.48	0.04	0.12	-0.17	-0.03	0.03	0.42	0.01	-0.01	-0.22	-0.02	0.06	0.22	0.05	-0.08	-0.18	0.09	0.23	1	-0.23	0.05	-0.2	0.23	0.15	0.38	0.06	-0.16
transpro_5-5	-0.64	0.35	0.52	0.42	0.79	-0.12	-0.52	0.29	0.55	0.43	0.97	0.04	0.33	-0.48	0.2	0.47	0.4	0.58	-0.04	-0.64	0.33	0.23	0.11	0.5	-0.31	-0.65	0.04	0.57	0.01	0.3	-0.32	-0.63	0.08	0.25	0.46	0.41	-0.28	-0.77	-0.09	0	-0.23	1	-0.54	-0.65	0.19	0.44	0.3	0.46	0.05
transpro_5-6	0.32	-0.34	-0.42	-0.35	-0.43	0.63	0.23	-0.28	-0.49	-0.46	-0.52	0.32	-0.13	0.2	-0.13	-0.33	-0.26	-0.33	0.45	0.4	-0.31	-0.19	-0.12	-0.29	0.58	0.34	-0.1	-0.51	-0.04	-0.02	0.64	0.35	-0.12	-0.21	-0.48	-0.12	0.62	0.32	-0.19	-0.1	0.05	-0.54	1	0.32	-0.37	-0.47	-0.39	-0.24	0.33
transpro_6-1	0.93	-0.64	-0.75	-0.73	-0.74	-0.14	0.82	-0.33	-0.59	-0.49	-0.61	-0.12	-0.69	0.8	-0.53	-0.73	-0.67	-0.75	-0.24	0.89	-0.4	-0.33	-0.33	-0.45	0.11	0.87	-0.16	-0.62	-0.23	-0.25	0.19	0.87	-0.3	-0.37	-0.53	-0.38	0.21	0.86	-0.3	-0.35	-0.2	-0.65	0.32	1	-0.5	-0.59	-0.5	-0.46	-0.13
transpro_6-2	-0.53	0.74	0.4	0.47	0.28	-0.24	-0.48	0.42	0.29	0.3	0.16	-0.31	0.43	-0.47	0.6	0.42	0.4	0.38	-0.03	-0.55	0.45	0.08	0.17	0.06	-0.24	-0.45	0.4	0.32	0.2	-0.01	-0.33	-0.49	0.52	0.19	0.33	0.07	-0.34	-0.43	0.55	0.24	0.23	0.19	-0.37	-0.5	1	0.38	0.38	0.17	-0.32
transpro_6-3	-0.64	0.35	0.82	0.57	0.63	-0.36	-0.6	0.02	0.53	0.28	0.41	-0.49	0.62	-0.61	0.28	0.72	0.58	0.64	-0.1	-0.6	0.06	0.6	0.35	0.54	-0.34	-0.58	0.06	0.55	0.1	0.16	-0.38	-0.57	0.17	0.56	0.31	0.37	-0.41	-0.58	0.21	0.48	0.15	0.44	-0.47	-0.59	0.38	1	0.52	0.53	-0.49
transpro_6-4	-0.52	0.26	0.51	0.77	0.51	-0.37	-0.49	-0.08	0.27	0.4	0.26	-0.56	0.57	-0.54	0.24	0.54	0.67	0.57	-0.13	-0.47	-0.03	0.39	0.6	0.41	-0.26	-0.45	0.1	0.3	0.41	0.23	-0.39	-0.45	0.07	0.21	0.42	0.2	-0.34	-0.42	0.12	0.26	0.38	0.3	-0.39	-0.5	0.38	0.52	1	0.51	-0.57
transpro_6-5	-0.51	0.13	0.5	0.45	0.75	-0.27	-0.52	-0.18	0.17	0.1	0.45	-0.5	0.6	-0.55	0.17	0.52	0.53	0.66	-0.04	-0.41	-0.15	0.48	0.35	0.63	-0.2	-0.43	0.07	0.2	0.21	0.54	-0.28	-0.4	0	0.35	0.14	0.56	-0.25	-0.46	-0.09	0.22	0.06	0.46	-0.24	-0.46	0.17	0.53	0.51	1	-0.52
transpro_6-6	0.01	0.02	-0.23	-0.25	-0.21	0.71	0.08	0.29	0.05	0.03	0.06	0.98	-0.28	0.13	-0.01	-0.23	-0.29	-0.23	0.39	-0.02	0.28	-0.37	-0.33	-0.28	0.35	-0.06	-0.1	0.03	-0.18	-0.15	0.42	-0.06	0	-0.21	0.02	-0.14	0.38	-0.06	-0.03	-0.17	-0.16	0.05	0.33	-0.13	-0.32	-0.49	-0.57	-0.52	1
transdist_1-1	-0.78	0.4	0.67	0.65	0.69	0.13	-0.82	-0.07	0.27	0.16	0.31	-0.21	0.86	-0.83	0.46	0.72	0.67	0.77	0.37	-0.65	-0.01	0.41	0.43	0.58	0.08	-0.65	0.03	0.31	0.37	0.4	-0.06	-0.68	0.19	0.5	0.2	0.51	-0.07	-0.63	0.23	0.44	0.32	0.35	-0.19	-0.68	0.42	0.59	0.51	0.51	-0.21
transdist_1-2	-0.36	-0.03	0.46	0.46	0.44	-0.14	-0.39	-0.39	0.12	0.08	0.13	-0.4	0.53	-0.45	0.03	0.49	0.5	0.49	0.03	-0.27	-0.35	0.5	0.46	0.51	0.05	-0.28	-0.07	0.14	0.29	0.28	-0.16	-0.29	-0.02	0.35	0.1	0.31	-0.14	-0.26	-0.07	0.32	0.27	0.15	-0.15	-0.3	0.15	0.48	0.48	0.46	-0.4
transdist_1-3	0.04	-0.13	-0.11	0.02	0.03	0.1	-0.06	-0.35	-0.4	-0.26	-0.25	-0.23	0.23	-0.11	0.1	-0.03	0.07	0.1	0.17	0.14	-0.34	0.07	0.12	0.14	0.24	0.12	-0.03	-0.39	0.26	0.3	0.27	0.11	-0.06	0.05	-0.26	0.17	0.18	0.12	-0.01	0.07	0.19	-0.25	0.21	0.11	0.04	-0.01	0.09	0.14	-0.24
transdist_1-4	0.02	-0.07	-0.06	-0.08	-0.01	0.2	-0.07	-0.24	-0.28	-0.36	-0.23	-0.08	0.19	-0.1	0.09	0.02	-0.05	0.06	0.28	0.1	-0.24	-0.01	0.09	0.08	0.28	0.09	-0.07	-0.28	0.14	0.21	0.24	0.08	0.07	0.1	-0.35	0.19	0.25	0.1	0.04	0.07	0.1	-0.23	0.21	0.09	0	-0.02	-0.01	0.02	-0.08
transdist_1-5	-0.01	-0.13	0.01	0.07	-0.02	0.18	-0.11	-0.39	-0.31	-0.31	-0.34	-0.21	0.31	-0.16	0.05	0.08	0.14	0.07	0.31	0.09	-0.38	0.14	0.22	0.15	0.33	0.05	-0.07	-0.29	0.26	0.24	0.24	0.04	0.01	0.19	-0.3	0.17	0.22	0.09	0.05	0.23	0.28	-0.33	0.23	0.07	0	0.08	0.09	0.11	-0.21
transdist_1-6	-0.39	0.09	0.47	0.46	0.53	-0.34	-0.42	-0.26	0.14	0.08	0.22	-0.55	0.54	-0.45	0.12	0.49	0.49	0.55	-0.14	-0.31	-0.21	0.45	0.4	0.53	-0.15	-0.3	0.01	0.16	0.27	0.32	-0.27	-0.31	0.02	0.37	0.11	0.38	-0.24	-0.29	0.01	0.28	0.23	0.23	-0.31	-0.32	0.28	0.56	0.56	0.56	-0.55
transdist_2-1	-0.36	0.02	0.38	0.41	0.39	-0.01	-0.41	-0.34	0.04	0	0.08	-0.32	0.54	-0.46	0.15	0.42	0.4	0.46	0.2	-0.26	-0.31	0.4	0.49	0.44	0.1	-0.24	-0.09	0.06	0.3	0.28	-0.04	-0.26	0.01	0.31	0.02	0.31	-0.05	-0.26	0	0.3	0.26	0.1	-0.06	-0.26	0.16	0.39	0.39	0.38	-0.32
transdist_2-2	-0.34	-0.05	0.37	0.37	0.41	0.04	-0.42	-0.46	-0.05	-0.11	0	-0.37	0.62	-0.45	0.1	0.41	0.39	0.46	0.21	-0.21	-0.42	0.4	0.4	0.54	0.23	-0.25	-0.15	-0.01	0.38	0.39	0.05	-0.28	-0.04	0.41	-0.08	0.44	0.05	-0.23	0.01	0.34	0.32	0.03	-0.03	-0.25	0.17	0.42	0.4	0.41	-0.37
transdist_2-3	0.11	0.03	-0.07	-0.1	-0.13	-0.11	0.19	0.26	0.18	0.2	0.14	0.18	-0.33	0.2	-0.06	-0.15	-0.13	-0.18	-0.19	0.01	0.25	-0.02	-0.15	-0.26	-0.24	0.04	0.12	0.17	-0.25	-0.27	-0.15	0.07	-0.07	-0.17	0.19	-0.22	-0.13	0	-0.09	-0.15	-0.16	0.14	-0.05	0.04	-0.08	-0.16	-0.12	-0.15	0.19
transdist_2-4	-0.11	0.29	0.02	0.11	-0.03	-0.06	-0.03	0.37	0.18	0.27	0.15	0.14	-0.11	-0.02	0.15	0.02	0.01	-0.03	-0.03	-0.19	0.37	-0.13	0.06	-0.2	-0.23	-0.1	0.14	0.17	-0.04	-0.17	-0.14	-0.12	0.29	-0.17	0.25	-0.24	-0.18	-0.13	0.15	-0.06	-0.07	0.13	-0.1	-0.12	0.11	-0.06	0	-0.1	0.16
transdist_2-5	-0.11	-0.03	0.05	0.13	0.06	0.21	-0.2	-0.32	-0.27	-0.24	-0.26	-0.16	0.37	-0.23	0.15	0.13	0.15	0.16	0.3	0	-0.29	0.11	0.21	0.15	0.32	-0.03	-0.04	-0.24	0.33	0.23	0.22	-0.05	0.04	0.2	-0.23	0.21	0.19	0.01	0.1	0.21	0.27	-0.25	0.22	-0.05	0.1	0.09	0.16	0.14	-0.17
transdist_2-6	-0.32	0.03	0.39	0.31	0.41	-0.12	-0.36	-0.31	0.06	-0.05	0.1	-0.37	0.49	-0.39	0.15	0.38	0.35	0.43	0.05	-0.22	-0.27	0.41	0.31	0.49	-0.03	-0.25	-0.07	0.08	0.23	0.3	-0.07	-0.24	0.01	0.36	-0.03	0.37	-0.09	-0.26	0.05	0.31	0.19	0.12	-0.12	-0.24	0.19	0.43	0.34	0.41	-0.37
transdist_3-1	0.1	-0.21	-0.15	-0.05	0.03	0.09	-0.01	-0.37	-0.39	-0.31	-0.2	-0.18	0.17	-0.03	-0.04	-0.07	0.03	0.05	0.15	0.21	-0.36	-0.02	0.08	0.15	0.26	0.12	-0.02	-0.39	0.25	0.32	0.23	0.15	-0.12	0.01	-0.3	0.21	0.2	0.16	-0.09	-0.05	0.1	-0.19	0.18	0.13	-0.08	-0.03	0.06	0.15	-0.19
transdist_3-2	0.14	0.02	-0.06	-0.13	-0.12	-0.2	0.22	0.28	0.21	0.22	0.17	0.14	-0.37	0.23	-0.13	-0.15	-0.13	-0.19	-0.28	0.05	0.24	-0.04	-0.24	-0.23	-0.29	0.05	0.13	0.19	-0.26	-0.25	-0.24	0.09	-0.05	-0.18	0.2	-0.22	-0.2	0.05	-0.1	-0.18	-0.23	0.15	-0.13	0.07	-0.12	-0.09	-0.14	-0.14	0.15
transdist_3-3	-0.31	0.06	0.25	0.3	0.33	0.09	-0.4	-0.32	-0.17	-0.16	-0.06	-0.31	0.58	-0.41	0.2	0.32	0.32	0.39	0.25	-0.2	-0.28	0.23	0.33	0.42	0.23	-0.2	-0.03	-0.13	0.4	0.4	0.11	-0.24	0.07	0.33	-0.13	0.39	0.08	-0.19	0.14	0.27	0.3	-0.04	0.01	-0.22	0.24	0.32	0.33	0.36	-0.32
transdist_3-4	0.19	-0.29	-0.17	-0.17	-0.11	0.15	0.14	-0.26	-0.19	-0.22	-0.16	0.04	-0.08	0.1	-0.16	-0.12	-0.13	-0.09	0.1	0.25	-0.27	-0.08	-0.06	0.02	0.25	0.18	-0.2	-0.2	-0.01	0.03	0.27	0.18	-0.22	-0.08	-0.22	0.08	0.26	0.21	-0.15	-0.08	0	-0.17	0.16	0.19	-0.24	-0.09	-0.08	-0.12	0.03
transdist_3-5	0.11	-0.02	-0.07	-0.17	-0.06	-0.06	0.13	0.14	0.08	0.01	0.08	0.09	-0.2	0.16	-0.08	-0.14	-0.13	-0.14	-0.08	0.04	0.13	-0.06	-0.15	-0.08	-0.17	0.03	0.05	0.07	-0.26	-0.05	-0.04	0.11	0	-0.1	0	-0.13	-0.02	0.04	-0.03	-0.02	-0.27	0.06	-0.03	0.09	-0.15	-0.08	-0.16	-0.05	0.1
transdist_3-6	0.02	-0.12	0	0.07	0.07	-0.06	-0.06	-0.28	-0.2	-0.14	-0.11	-0.25	0.18	-0.08	-0.03	0.07	0.11	0.11	-0.02	0.09	-0.27	0.14	0.1	0.12	0.15	0.05	0.06	-0.19	0.22	0.14	-0.01	0.05	-0.09	0.1	-0.12	0.15	0.01	0.07	-0.1	-0.01	0.14	-0.09	0.07	0.04	0.04	0.06	0.16	0.2	-0.26
transdist_4-1	0.03	-0.14	0.02	-0.08	0.03	0.09	-0.07	-0.33	-0.24	-0.39	-0.21	-0.21	0.22	-0.1	-0.02	0.07	0.04	0.09	0.16	0.12	-0.33	0.13	0.05	0.18	0.24	0.11	-0.09	-0.23	0.06	0.2	0.18	0.07	0.03	0.22	-0.39	0.22	0.26	0.11	-0.02	0.16	0.07	-0.22	0.17	0.12	0	0.07	0.01	0.09	-0.2
transdist_4-2	-0.05	0.24	-0.01	0.09	-0.05	-0.14	0.05	0.36	0.2	0.3	0.14	0.1	-0.18	0.06	0.06	-0.03	0	-0.07	-0.16	-0.16	0.35	-0.18	0.05	-0.15	-0.26	-0.08	0.15	0.18	-0.06	-0.19	-0.2	-0.12	0.27	-0.15	0.28	-0.28	-0.19	-0.07	0.14	-0.1	-0.1	0.12	-0.16	-0.07	0.11	-0.05	-0.02	-0.11	0.11
transdist_4-3	0.2	-0.25	-0.19	-0.18	-0.12	0.14	0.14	-0.22	-0.2	-0.2	-0.17	0.05	-0.09	0.11	-0.12	-0.15	-0.14	-0.09	0.09	0.27	-0.24	-0.11	-0.11	0.01	0.24	0.2	-0.19	-0.21	-0.02	0.03	0.24	0.18	-0.2	-0.11	-0.21	0.06	0.26	0.21	-0.13	-0.07	-0.01	-0.17	0.13	0.2	-0.2	-0.13	-0.11	-0.12	0.04
transdist_4-4	-0.38	0.08	0.36	0.3	0.41	0.09	-0.46	-0.31	-0.04	-0.19	0.01	-0.31	0.62	-0.47	0.22	0.4	0.34	0.46	0.25	-0.27	-0.26	0.33	0.29	0.48	0.2	-0.28	-0.05	-0.01	0.3	0.4	0.07	-0.3	0.08	0.43	-0.16	0.45	0.09	-0.26	0.12	0.34	0.25	0.04	-0.02	-0.29	0.25	0.39	0.33	0.39	-0.31
transdist_4-5	0.28	-0.21	-0.21	-0.19	-0.21	-0.11	0.25	-0.16	-0.21	-0.16	-0.19	-0.1	-0.18	0.21	-0.14	-0.17	-0.14	-0.22	-0.07	0.29	-0.18	-0.1	-0.02	-0.07	-0.02	0.29	-0.09	-0.22	-0.03	-0.02	0.04	0.26	-0.04	-0.07	-0.17	-0.09	-0.01	0.24	-0.1	-0.07	-0.01	-0.19	0.09	0.33	-0.18	-0.14	-0.15	-0.08	-0.11
transdist_4-6	-0.02	0.1	-0.02	0.05	-0.04	-0.03	0.03	0.2	0.17	0.22	0.09	0.14	-0.14	0.05	-0.01	-0.03	-0.02	-0.01	-0.12	-0.07	0.2	-0.12	-0.02	-0.12	-0.08	-0.04	0.02	0.16	-0.1	-0.17	-0.09	-0.06	0.07	-0.18	0.21	-0.22	-0.03	0	0.04	-0.09	-0.09	0.06	-0.06	-0.08	0.05	-0.08	0.05	-0.14	0.14
transdist_5-1	-0.15	-0.06	0.18	0.18	0.16	0.05	-0.23	-0.37	-0.17	-0.24	-0.18	-0.31	0.41	-0.28	0.09	0.22	0.24	0.26	0.2	-0.04	-0.35	0.27	0.31	0.27	0.18	-0.06	-0.07	-0.15	0.24	0.27	0.11	-0.06	0.04	0.27	-0.22	0.23	0.12	-0.08	0.05	0.31	0.3	-0.17	0.13	-0.03	0.09	0.21	0.21	0.24	-0.32
transdist_5-2	-0.26	-0.01	0.25	0.27	0.24	0.12	-0.33	-0.33	-0.1	-0.16	-0.1	-0.24	0.49	-0.36	0.13	0.3	0.3	0.32	0.24	-0.14	-0.31	0.27	0.31	0.31	0.26	-0.17	-0.05	-0.09	0.34	0.3	0.1	-0.19	0.04	0.3	-0.14	0.3	0.11	-0.13	0.02	0.27	0.3	-0.08	0.08	-0.18	0.16	0.25	0.28	0.27	-0.25
transdist_5-3	0.05	-0.04	0.01	-0.11	-0.01	-0.04	0.09	0.08	0.12	0.05	0.13	0.08	-0.15	0.11	-0.1	-0.08	-0.08	-0.08	-0.08	0.01	0.08	0.04	-0.1	-0.04	-0.14	-0.01	0	0.11	-0.24	-0.03	-0.04	0.07	-0.03	-0.05	0.04	-0.12	-0.04	-0.05	-0.04	0.04	-0.21	0.11	-0.02	0.04	-0.14	-0.03	-0.09	-0.03	0.08
transdist_5-4	0.32	-0.19	-0.3	-0.26	-0.24	-0.07	0.29	-0.11	-0.28	-0.2	-0.21	-0.09	-0.23	0.26	-0.12	-0.25	-0.25	-0.26	-0.04	0.31	-0.14	-0.17	-0.06	-0.11	0	0.32	-0.04	-0.29	-0.06	-0.01	0.12	0.31	-0.04	-0.15	-0.21	-0.06	0.01	0.25	-0.02	-0.14	-0.05	-0.22	0.13	0.38	-0.18	-0.17	-0.18	-0.15	-0.1
transdist_5-5	-0.32	0.06	0.3	0.31	0.27	0.12	-0.4	-0.32	-0.1	-0.16	-0.14	-0.29	0.58	-0.42	0.21	0.35	0.33	0.37	0.28	-0.21	-0.28	0.28	0.34	0.38	0.24	-0.22	-0.06	-0.07	0.37	0.33	0.11	-0.26	0.09	0.39	-0.13	0.33	0.09	-0.19	0.16	0.37	0.35	-0.11	0.05	-0.23	0.23	0.33	0.33	0.3	-0.3
transdist_5-6	0.2	-0.13	-0.16	-0.19	-0.11	-0.07	0.23	0.08	0.04	0.04	0.12	0.15	-0.32	0.24	-0.17	-0.21	-0.14	-0.19	-0.19	0.17	0.07	-0.06	-0.17	-0.19	-0.16	0.13	0.06	0.02	-0.24	-0.11	-0.08	0.21	-0.11	-0.23	0.03	-0.2	-0.02	0.1	-0.22	-0.19	-0.24	0.1	0.04	0.15	-0.19	-0.22	-0.18	-0.06	0.14
transdist_6-1	-0.33	0.09	0.34	0.4	0.4	-0.18	-0.4	-0.27	0	0.02	0.07	-0.46	0.54	-0.41	0.19	0.38	0.4	0.42	0.05	-0.23	-0.23	0.34	0.4	0.42	-0.02	-0.22	-0.01	0.03	0.32	0.34	-0.15	-0.23	0.02	0.28	0.05	0.34	-0.18	-0.2	0.07	0.24	0.24	0.09	-0.19	-0.27	0.26	0.42	0.48	0.48	-0.46
transdist_6-2	-0.26	0.01	0.3	0.26	0.34	-0.08	-0.31	-0.3	-0.02	-0.06	0.03	-0.36	0.46	-0.32	0.09	0.32	0.29	0.34	0.08	-0.17	-0.26	0.29	0.28	0.43	0.06	-0.19	-0.04	0.02	0.22	0.3	-0.04	-0.23	0.02	0.32	-0.04	0.35	-0.04	-0.17	0.09	0.23	0.16	0.04	-0.09	-0.19	0.13	0.39	0.32	0.39	-0.36
transdist_6-3	0.04	-0.13	-0.04	0.05	0.01	-0.02	-0.03	-0.3	-0.28	-0.19	-0.18	-0.25	0.17	-0.06	0.01	0.01	0.07	0.06	0.05	0.11	-0.28	0.14	0.15	0.07	0.12	0.1	0.07	-0.27	0.21	0.18	0.05	0.09	-0.08	0.1	-0.18	0.13	0.05	0.09	-0.07	0.05	0.21	-0.17	0.11	0.08	0.04	0.03	0.14	0.14	-0.25
transdist_6-4	-0.03	0.14	-0.07	0.06	-0.08	0.05	0.02	0.25	0.11	0.22	0.06	0.22	-0.13	0.04	0.08	-0.08	-0.05	-0.05	-0.03	-0.08	0.25	-0.19	0	-0.19	-0.08	-0.05	0.05	0.11	-0.04	-0.14	-0.04	-0.04	0.07	-0.22	0.2	-0.23	-0.02	-0.02	0.06	-0.12	-0.04	0.05	-0.05	-0.11	0.05	-0.13	0.04	-0.17	0.21
transdist_6-5	0.29	-0.17	-0.27	-0.31	-0.23	0.06	0.29	0.07	-0.1	-0.07	-0.03	0.23	-0.35	0.32	-0.16	-0.3	-0.28	-0.31	-0.07	0.25	0.04	-0.14	-0.25	-0.27	-0.02	0.24	-0.01	-0.11	-0.21	-0.11	0.06	0.28	-0.11	-0.25	-0.09	-0.17	0.07	0.22	-0.18	-0.23	-0.29	-0.04	0.17	0.21	-0.3	-0.29	-0.29	-0.13	0.24
transdist_6-6	-0.45	0.13	0.47	0.47	0.51	-0.15	-0.5	-0.29	0.06	0	0.11	-0.49	0.67	-0.52	0.22	0.5	0.47	0.55	0.09	-0.34	-0.24	0.41	0.42	0.55	0.01	-0.34	-0.02	0.1	0.37	0.4	-0.14	-0.37	0.06	0.45	0.04	0.44	-0.13	-0.33	0.11	0.37	0.3	0.14	-0.21	-0.35	0.33	0.53	0.51	0.52	-0.49
idio_1	-0.89	0.48	0.77	0.74	0.77	0.12	-0.9	0.03	0.41	0.3	0.45	-0.15	0.88	-0.91	0.51	0.8	0.75	0.85	0.37	-0.76	0.1	0.45	0.44	0.6	-0.01	-0.76	0.07	0.45	0.33	0.38	-0.13	-0.78	0.2	0.49	0.34	0.51	-0.14	-0.75	0.22	0.45	0.3	0.49	-0.26	-0.8	0.44	0.64	0.55	0.55	-0.15
idio_2	-0.37	-0.23	0.47	0.46	0.51	0.05	-0.41	-0.62	0.05	0	0.13	-0.33	0.62	-0.48	-0.06	0.48	0.5	0.53	0.19	-0.22	-0.57	0.58	0.49	0.65	0.26	-0.32	-0.24	0.08	0.35	0.42	0.03	-0.32	-0.25	0.43	0.03	0.49	0.02	-0.3	-0.22	0.38	0.34	0.17	-0.03	-0.32	0.01	0.46	0.45	0.5	-0.32
idio_3	-0.21	-0.11	0	0.24	0.29	0.31	-0.28	-0.42	-0.44	-0.21	-0.06	-0.14	0.47	-0.34	0.1	0.14	0.29	0.33	0.39	-0.05	-0.4	0.09	0.29	0.37	0.43	-0.12	-0.06	-0.4	0.49	0.55	0.41	-0.15	-0.1	0.14	-0.19	0.43	0.28	-0.14	-0.08	0.09	0.3	-0.04	0.27	-0.16	0.03	0.08	0.22	0.35	-0.14
idio_4	-0.26	-0.1	0.26	0.02	0.39	0.31	-0.34	-0.39	-0.15	-0.46	0.03	-0.13	0.51	-0.39	0.08	0.31	0.19	0.4	0.41	-0.09	-0.37	0.32	0.03	0.45	0.36	-0.2	-0.09	-0.13	0.14	0.46	0.29	-0.19	-0.09	0.45	-0.42	0.64	0.39	-0.22	-0.12	0.28	0.12	0.05	0.24	-0.18	-0.03	0.23	0.08	0.39	-0.12
idio_5	-0.25	-0.06	0.26	0.32	0.08	0.33	-0.31	-0.39	-0.14	-0.16	-0.31	-0.13	0.51	-0.38	0.12	0.31	0.35	0.24	0.42	-0.11	-0.37	0.33	0.34	0.2	0.42	-0.19	-0.1	-0.12	0.37	0.22	0.27	-0.2	-0.06	0.34	-0.14	0.26	0.24	-0.15	0.02	0.45	0.53	-0.26	0.34	-0.19	0.08	0.2	0.24	0.19	-0.13
idio_6	-0.64	0.25	0.71	0.68	0.74	-0.37	-0.62	-0.16	0.34	0.26	0.41	-0.58	0.72	-0.67	0.25	0.7	0.69	0.75	-0.1	-0.55	-0.11	0.59	0.49	0.66	-0.26	-0.56	0.04	0.38	0.32	0.38	-0.38	-0.55	0.04	0.5	0.31	0.5	-0.38	-0.55	0.06	0.39	0.29	0.45	-0.42	-0.57	0.39	0.74	0.71	0.72	-0.57
[truncated: 42 more columns]
