# Supplementary material for: Higher general intelligence is associated with stable, efficient, and typical dynamic functional brain connectivity patterns
Source: Imaging Neurosci (Camb). 2024 Jul 17;2:imag-2-00234. doi: 10.1162/imag_a_00234 (PMC12272206; doi:10.1162/imag_a_00234)
Supplement: Supplementary Table 2 [file imag_a_00234-table2.xlsx]

## Sheet: PLSC - k = 6 Permutation
Label	D1	D2	D3	D4	D5	D6	D7	D8	D9	D10
Covariance Explained	58.8347	24.2392	6.57024	2.51365	2.22391	2.18039	1.6312	0.808694	0.572928	0.425128
SV	1186.68	761.683	396.557	245.283	230.714	228.445	197.592	139.126	117.102	100.873
P	0.0001	0.0001	0.0001	1	1	1	1	1	1	1
Correlation	0.181515	0.150243	0.178864	0.174382	0.154165	0.187499	0.2017	0.166548	0.146232	0.177085

## Sheet: PLSC - k = 6 Reproducibility
Label	D1	D2	D3
SV_Z	3.22263	2.6897	1.16036
LVY_Z	4.39561	2.07524	2.25182
LVX_Z	2.34638	2.50002	1.91353
