# Supplementary material for: Higher general intelligence is associated with stable, efficient, and typical dynamic functional brain connectivity patterns
Source: Imaging Neurosci (Camb). 2024 Jul 17;2:imag-2-00234. doi: 10.1162/imag_a_00234 (PMC12272206; doi:10.1162/imag_a_00234)
Supplement: Supplementary Table 3 [file imag_a_00234-table3.xlsx]

## Sheet: PLSC - k = 6 LVY Loadings
Label	LVY1_load	LVY1_boot	LVY2_load	LVY2_boot
PMAT24	555.161	4.25823	-196.012	-1.24615
PicVoc	283.82	2.1831	203.997	1.2112
ProcSpeed	142.236	1.13036	452.445	3.01406
CardSort	202.947	1.64566	341.023	2.33899
Flanker	257.155	1.98126	131.335	0.858458
ListSort	508.129	3.89931	-116.812	-0.713545
PicSeq	405	3.13367	-348.03	-2.24936
ReadVoc	400.239	3.19725	131.806	0.882522
WordMem	303.048	2.50775	-37.6335	-0.250042
LineOrient	466.526	3.53379	91.1874	0.610249

## Sheet: PLSC - k = 6 LVX Loadings
Label	LVY1_load	LVY1_boot	LVY2_load	LVY2_boot
occur_1	-35.3685	-0.631486	-148.99	-4.25043
occur_2	72.7579	1.22488	110.729	3.07394
occur_3	33.7016	0.586556	118.232	3.46505
occur_4	46.2852	0.757262	105.964	2.77896
occur_5	23.8181	0.416264	127.946	3.66042
occur_6	-78.6254	-1.444	2.72946	0.0766812
dwell_1	6.75296	0.0959893	-149.169	-4.27857
dwell_2	175.628	2.86243	71.9257	1.99636
dwell_3	146.241	2.50822	112.21	3.17671
dwell_4	85.5966	1.50868	53.6252	1.40904
dwell_5	106.63	1.85846	84.7448	2.33293
dwell_6	14.9562	0.2565	11.0735	0.323627
transnum	-48.5812	-0.7751	121.308	3.50918
transpro_1-1	60.7172	1.04024	-125.929	-3.78761
transpro_1-2	-69.9502	-1.29769	73.9577	2.27162
transpro_1-3	23.2237	0.425956	120.557	3.64845
transpro_1-4	15.6421	0.297849	110.725	3.0244
transpro_1-5	-35.4212	-0.583607	131.542	4.02261
transpro_1-6	-184.222	-3.20047	0.730609	0.0242027
transpro_2-1	-132.3	-2.32627	-154.733	-4.46553
transpro_2-2	189.987	3.07675	79.6697	2.15544
transpro_2-3	-69.5142	-1.27637	33.6818	1.05307
transpro_2-4	21.6902	0.372845	48.3918	1.30707
transpro_2-5	-33.3118	-0.546075	80.4651	2.27228
transpro_2-6	-121.488	-2.08241	-29.2382	-0.750968
transpro_3-1	-51.1792	-0.888565	-117.798	-3.53874
transpro_3-2	24.2439	0.496931	41.3919	1.29204
transpro_3-3	150.729	2.5533	115.74	3.28576
transpro_3-4	-87.6469	-1.50499	-19.8571	-0.498017
transpro_3-5	-87.2844	-1.35612	-3.20118	-0.0979995
transpro_3-6	-132.027	-2.44856	-50.8268	-1.40072
transpro_4-1	-43.1858	-0.787172	-127.233	-3.71128
transpro_4-2	145.085	2.50226	44.9768	1.24545
transpro_4-3	-29.5478	-0.517125	77.0541	2.18721
transpro_4-4	61.8996	1.10702	55.6363	1.51002
transpro_4-5	-115.04	-2.12697	88.2836	2.81953
transpro_4-6	-41.1572	-0.746367	-41.352	-1.21815
transpro_5-1	-60.2868	-1.02985	-120.797	-3.23456
transpro_5-2	-28.0217	-0.454219	65.4843	1.8425
transpro_5-3	-64.4711	-1.08181	5.43855	0.16983
transpro_5-4	-55.5581	-0.90931	7.38377	0.210495
transpro_5-5	109.639	1.95008	94.4649	2.56046
transpro_5-6	-30.4831	-0.62481	-34.063	-0.984903
transpro_6-1	-77.7101	-1.38378	-136.027	-3.81861
transpro_6-2	34.694	0.573315	48.8134	1.44175
transpro_6-3	4.06148	0.0712511	82.819	2.60338
transpro_6-4	97.6847	1.57584	68.6515	1.94515
transpro_6-5	8.71541	0.156903	98.5029	2.93892
transpro_6-6	14.1906	0.246287	6.73656	0.190347
transdist_1-1	-104.643	-1.74785	158.585	4.41061
transdist_1-2	-25.5021	-0.420274	76.8001	2.11212
transdist_1-3	-256.37	-4.42899	8.04876	0.253521
transdist_1-4	-176.234	-3.32024	5.89118	0.163284
transdist_1-5	-195.355	-3.18512	-8.84037	-0.254906
transdist_1-6	-44.215	-0.714057	95.1428	2.68228
transdist_2-1	-110.697	-1.96168	53.4915	1.51889
transdist_2-2	-199.442	-3.20841	92.0755	2.54638
transdist_2-3	152.703	2.50331	-14.7683	-0.422937
transdist_2-4	264.496	4.45944	14.3508	0.402761
transdist_2-5	-226.645	-3.68129	58.2555	1.76314
transdist_2-6	-124.715	-2.06871	53.2572	1.59463
transdist_3-1	-184.268	-3.29053	35.9152	1.08686
transdist_3-2	91.1603	1.55567	-59.7863	-1.89684
transdist_3-3	-227.995	-3.80434	77.7716	2.25396
transdist_3-4	-100.251	-1.86239	-57.8942	-1.4703
transdist_3-5	170.51	3.06769	0.695634	0.00895285
transdist_3-6	-92.1229	-1.49202	51.6253	1.48273
transdist_4-1	-86.3137	-1.62702	36.7521	1.06487
transdist_4-2	238.062	3.91814	32.5831	0.933209
transdist_4-3	-107.072	-1.87639	-28.8588	-0.781541
transdist_4-4	-153.49	-2.45668	97.5821	2.59413
transdist_4-5	-66.9865	-1.27725	-73.6147	-2.14921
transdist_4-6	234.659	4.0926	78.5369	2.14617
transdist_5-1	-211.162	-3.50764	22.7757	0.644238
transdist_5-2	-140.055	-2.49362	31.9566	0.886296
transdist_5-3	145.305	2.47473	67.0134	1.94408
transdist_5-4	-136.112	-2.43543	-50.801	-1.47798
transdist_5-5	-168.935	-2.81499	84.5722	2.4212
transdist_5-6	100.217	1.7807	-43.9731	-1.32227
transdist_6-1	-80.419	-1.25447	83.7325	2.39668
transdist_6-2	-122.877	-2.15601	98.5119	2.69014
transdist_6-3	-130.842	-2.29673	2.12963	0.0749181
transdist_6-4	200.395	3.59719	0.204261	0.00260117
transdist_6-5	19.5223	0.335643	-44.433	-1.30622
transdist_6-6	-138.123	-2.17729	107.098	3.05667
idio_1	-56.3058	-0.96259	165.227	4.96266
idio_2	-182.832	-2.81393	40.4938	1.19054
idio_3	-214.704	-3.59265	20.6324	0.640293
idio_4	-194.389	-3.16102	37.6933	1.13144
idio_5	-182.213	-3.0503	27.1825	0.847719
idio_6	12.012	0.208024	117.333	3.57312
